# Supplementary material for: Genes targeted by the estrogen and progesterone receptors in the human endometrial cell lines HEC1A and RL95-2
Source: Reprod Biol Endocrinol. 2009 Dec 24;7:150. doi: 10.1186/1477-7827-7-150 (PMC2805670; doi:10.1186/1477-7827-7-150)
Supplement: Additional file 1 — Supplementary Table 1. Genes used in ChIP-qPCR for ER and PR binding site analysis. [file 1477-7827-7-150-S1.XLS]

## Sheet: Supplementary Table 1
Supplementary Table 1. Genes used in ChIP-qPCR for ER and PR binding site analysis.
HGNC symbol	Ensembl Gene ID	Description
ABCB10	ENSG00000135776	ATP-binding cassette sub-family B member 10, mitochondrial Precursor (ATP-binding cassette transporter 10)(ABC transporter 10 protein)(Mitochondrial ATP-binding cassette 2)(M-ABC2)
ABCE1	ENSG00000164163	ATP-binding cassette sub-family E member 1 (RNase L inhibitor)(Ribonuclease 4 inhibitor)(RNS4I)(2'-5'-oligoadenylate-binding protein)(HuHP68)
ACPP	ENSG00000014257	Prostatic acid phosphatase Precursor (EC 3.1.3.2)
ADAMDEC1	ENSG00000134028	ADAM DEC1 Precursor (EC 3.4.24.-)(A disintegrin and metalloproteinase domain-like protein decysin 1)(ADAM-like protein decysin 1)
ADARB1	ENSG00000197381	Double-stranded RNA-specific editase 1 (EC 3.5.-.-)(dsRNA adenosine deaminase)(RNA-editing deaminase 1)(RNA-editing enzyme 1)
ADCYAP1	ENSG00000141433	Pituitary adenylate cyclase-activating polypeptide Precursor (PACAP)
ADFP	ENSG00000147872	Adipophilin (Adipose differentiation-related protein)(ADRP)
ADRA2C	ENSG00000184160	Alpha-2C adrenergic receptor (Alpha-2C adrenoreceptor)(Alpha-2C adrenoceptor)(Alpha-2 adrenergic receptor subtype C4)
AEBP1	ENSG00000106624	Adipocyte enhancer-binding protein 1 Precursor (AE-binding protein 1)(Aortic carboxypeptidase-like protein)
AFAP1	ENSG00000196526	Actin filament-associated protein 1 (110 kDa actin filament-associated protein)(AFAP-110)
AGL	ENSG00000162688	Glycogen debranching enzyme (Glycogen debrancher)
AHCYL1	ENSG00000168710	Putative adenosylhomocysteinase 2 (AdoHcyase 2)(EC 3.3.1.1)(S-adenosyl-L-homocysteine hydrolase 2)(S-adenosylhomocysteine hydrolase-like protein 1)(DC-expressed AHCY-like molecule)
ANXA2	ENSG00000182718	Annexin A2 (Annexin-2)(Annexin II)(Lipocortin II)(Calpactin I heavy chain)(Chromobindin-8)(p36)(Protein I)(Placental anticoagulant protein IV)(PAP-IV)
APLN	ENSG00000171388	apelin (APLN), mRNA
APLP1	ENSG00000105290	Amyloid-like protein 1 Precursor (APLP-1)(APLP)
APOD	ENSG00000189058	Apolipoprotein D Precursor (Apo-D)(ApoD)
APOL1	ENSG00000100342	Apolipoprotein L1 Precursor (Apolipoprotein L-I)(ApoL-I)(Apolipoprotein L)(Apo-L)(ApoL)
APRT	ENSG00000198931	Adenine phosphoribosyltransferase (APRT)(EC 2.4.2.7)
AQP3	ENSG00000165272	Aquaporin-3 (AQP-3)
ARHGAP12	ENSG00000165322	Rho GTPase-activating protein 12 (Rho-type GTPase-activating protein 12)
ARHGEF4	ENSG00000136002	Rho guanine nucleotide exchange factor 4 (APC-stimulated guanine nucleotide exchange factor)(Asef)
ARID5B	ENSG00000150347	AT-rich interactive domain-containing protein 5B (ARID domain-containing protein 5B)(Mrf1-like)(Modulator recognition factor 2)(MRF-2)
ARL1	ENSG00000120805	ADP-ribosylation factor-like protein 1
AURKB	ENSG00000178999	Serine/threonine-protein kinase 12 (EC 2.7.11.1)(Aurora-B)(Aurora- and Ipl1-like midbody-associated protein 1)(AIM-1)(Aurora/IPL1-related kinase 2)(Aurora-related kinase 2)(STK-1)
AXL	ENSG00000167601	Tyrosine-protein kinase receptor UFO Precursor (EC 2.7.10.1)(AXL oncogene)
B3GAT3	ENSG00000149541	Galactosylgalactosylxylosylprotein 3-beta-glucuronosyltransferase 3 (EC 2.4.1.135)(Beta-1,3-glucuronyltransferase 3)(Glucuronosyltransferase-I)(GlcAT-I)(UDP-GlcUA:Gal beta-1,3-Gal-R glucuronyltransferase)(GlcUAT-I)
BBX	ENSG00000114439	HMG box transcription factor BBX (Bobby sox homolog)(HMG box-containing protein 2)
BCAT1	ENSG00000060982	Branched-chain-amino-acid aminotransferase, cytosolic (BCAT(c))(EC 2.6.1.42)(Protein ECA39)
BCL2L1	ENSG00000171552	Apoptosis regulator Bcl-X (Bcl-2-like 1 protein)
BCLAF1	ENSG00000029363	Bcl-2-associated transcription factor 1 (Btf)
BGN	ENSG00000182492	Biglycan Precursor (Bone/cartilage proteoglycan I)(PG-S1)
BHMT	ENSG00000145692	Betaine--homocysteine S-methyltransferase 1 (EC 2.1.1.5)
BMP10	ENSG00000163217	Bone morphogenetic protein 10 Precursor (BMP-10)
BNIP1	ENSG00000113734	Vesicle transport protein SEC20 (BCL2/adenovirus E1B 19 kDa protein-interacting protein 1)(Transformation-related gene 8 protein)(TRG-8)
BPNT1	ENSG00000162813	3'(2'),5'-bisphosphate nucleotidase 1 (EC 3.1.3.7)(Bisphosphate 3'-nucleotidase 1)(PAP-inositol-1,4-phosphatase)(PIP)
BRCA2	ENSG00000139618	Breast cancer type 2 susceptibility protein (Fanconi anemia group D1 protein)
BTAF1	ENSG00000095564	TATA-binding protein-associated factor 172 (EC 3.6.1.-)(ATP-dependent helicase BTAF1)(TBP-associated factor 172)(TAF-172)(TAF(II)170)(B-TFIID transcription factor-associated 170 kDa subunit)
BTF3	ENSG00000145741	Transcription factor BTF3 (RNA polymerase B transcription factor 3)
C1R	GeneID: 715	complement component 1, r subcomponent.
C1S	ENSG00000182326	Complement C1s subcomponent Precursor (EC 3.4.21.42)(C1 esterase)
C2orf3	ENSG00000005436	GC-rich sequence DNA-binding factor (GCF)(Transcription factor 9)(TCF-9)
C3orf1	ENSG00000113845	Transmembrane protein C3orf1 (Protein M5-14)
C4BPA	ENSG00000123838	C4b-binding protein alpha chain Precursor (C4bp)(Proline-rich protein)(PRP)
C7	ENSG00000112936	Complement component C7 Precursor
CA5B	ENSG00000169239	Carbonic anhydrase 5B, mitochondrial Precursor (EC 4.2.1.1)(Carbonic anhydrase VB)(CA-VB)(Carbonate dehydratase VB)
CALCR	ENSG00000004948	Calcitonin receptor Precursor (CT-R)
CASKIN2	ENSG00000177303	Caskin-2
CCL11	ENSG00000172156	Eotaxin Precursor (C-C motif chemokine 11)(Small-inducible cytokine A11)(Eosinophil chemotactic protein)
CCL7	ENSG00000108688	C-C motif chemokine 7 Precursor (Small-inducible cytokine A7)(Monocyte chemoattractant protein 3)(Monocyte chemotactic protein 3)(MCP-3)(NC28)
CCR1	ENSG00000163823	C-C chemokine receptor type 1 (C-C CKR-1)(CC-CKR-1)(CCR-1)(CCR1)(Macrophage inflammatory protein 1-alpha receptor)(MIP-1alpha-R)(RANTES-R)(HM145)(LD78 receptor)(CD191 antigen)
CCT6B	ENSG00000132141	T-complex protein 1 subunit zeta-2 (TCP-1-zeta-2)(CCT-zeta-2)(TCP-1-zeta-like)(CCT-zeta-like)(Testis-specific Tcp20)(Testis-specific protein TSA303)
CD28	ENSG00000178562	T-cell-specific surface glycoprotein CD28 Precursor (TP44)(CD28 antigen)
CD3G	ENSG00000160654	T-cell surface glycoprotein CD3 gamma chain Precursor (T-cell receptor T3 gamma chain)(CD3g antigen)
CD47	ENSG00000196776	Leukocyte surface antigen CD47 Precursor (Integrin-associated protein)(IAP)(Antigenic surface determinant protein OA3)(Protein MER6)(CD47 antigen)
CD55	ENSG00000196352	Complement decay-accelerating factor Precursor (CD55 antigen)
CD59	ENSG00000085063	CD59 glycoprotein Precursor (Membrane attack complex inhibition factor)(MACIF)(MAC-inhibitory protein)(MAC-IP)(Protectin)(MEM43 antigen)(Membrane inhibitor of reactive lysis)(MIRL)(20 kDa homologous restriction factor)(HRF-20)(HRF20)(1F5 antigen)(CD59 antigen)
CD86	ENSG00000114013	T-lymphocyte activation antigen CD86 Precursor (Activation B7-2 antigen)(CTLA-4 counter-receptor B7.2)(B70)(FUN-1)(BU63)(CD86 antigen)
CDH1	ENSG00000039068	Epithelial cadherin Precursor (E-cadherin)(Cadherin-1)(Uvomorulin)(CAM 120/80)(CD324 antigen)
CDK10	ENSG00000185324	Cell division protein kinase 10 (EC 2.7.11.22)(Serine/threonine-protein kinase PISSLRE)
CDKL5	ENSG00000008086	Cyclin-dependent kinase-like 5 (EC 2.7.11.22)(Serine/threonine-protein kinase 9)
CEACAM1	ENSG00000079385	Carcinoembryonic antigen-related cell adhesion molecule 1 Precursor (Biliary glycoprotein 1)(BGP-1)(CD66a antigen)
CEACAM3	ENSG00000170956	Carcinoembryonic antigen-related cell adhesion molecule 3 Precursor (Carcinoembryonic antigen CGM1)(CD66d antigen)
CHRNB2	ENSG00000160716	Neuronal acetylcholine receptor subunit beta-2 Precursor
CLDN4	ENSG00000189143	Claudin-4 (Clostridium perfringens enterotoxin receptor)(CPE-receptor)(CPE-R)(Williams-Beuren syndrome chromosomal region 8 protein)
CLU	ENSG00000120885	Clusterin Precursor (Complement-associated protein SP-40,40)(Complement cytolysis inhibitor)(CLI)(NA1/NA2)(Apolipoprotein J)(Apo-J)(Testosterone-repressed prostate message 2)(TRPM-2)(Ku70-binding protein 1)(Aging-associated gene 4 protein)
CNR1	ENSG00000118432	Cannabinoid receptor 1 (CB1)(CB-R)(CANN6)
COG5	ENSG00000164597	Conserved oligomeric Golgi complex subunit 5 (COG complex subunit 5)(Component of oligomeric Golgi complex 5)(13S Golgi transport complex 90 kDa subunit)(GTC-90)(Golgi transport complex 1)
COL15A1	ENSG00000204291	Collagen alpha-1(XV) chain Precursor
COL3A1	ENSG00000168542	Collagen alpha-1(III) chain Precursor
COL4A6	ENSG00000197565	Collagen alpha-6(IV) chain Precursor
COL5A2	ENSG00000204262	Collagen alpha-2(V) chain Precursor
COL6A2	ENSG00000142173	Collagen alpha-2(VI) chain Precursor
COL6A3	ENSG00000163359	Collagen alpha-3(VI) chain Precursor
COL7A1	ENSG00000114270	Collagen alpha-1(VII) chain Precursor (Long-chain collagen)(LC collagen)
CORT	ENSG00000175279	Centromere protein S (CENP-S)(Apoptosis-inducing TAF9-like domain-containing protein 1)
CPT1B	ENSG00000205560	Carnitine O-palmitoyltransferase 1, muscle isoform (CPT1-M)(EC 2.3.1.21)(Carnitine O-palmitoyltransferase I, muscle isoform)(CPTI-M)(CPT I)(Carnitine palmitoyltransferase 1B)(Carnitine palmitoyltransferase I-like protein)
CROT	ENSG00000005469	Peroxisomal carnitine O-octanoyltransferase (COT)(EC 2.3.1.137)
CSRP1	ENSG00000159176	Cysteine and glycine-rich protein 1 (Cysteine-rich protein 1)(CRP1)(CRP)
CSRP2	ENSG00000175183	Cysteine and glycine-rich protein 2 (Cysteine-rich protein 2)(CRP2)(Smooth muscle cell LIM protein)(SmLIM)(LIM domain only protein 5)
CSRP2BP	ENSG00000149474	Cysteine-rich protein 2-binding protein (CSRP2-binding protein)(CRP2-binding partner)(CRP2BP)
CSTF2	ENSG00000101811	Cleavage stimulation factor 64 kDa subunit (CSTF 64 kDa subunit)(CstF-64)(CF-1 64 kDa subunit)
CTSA	ENSG00000064601	Lysosomal protective protein Precursor (EC 3.4.16.5)(Cathepsin A)(Carboxypeptidase C)(Protective protein for beta-galactosidase)
CXCL12	ENSG00000107562	Stromal cell-derived factor 1 Precursor (SDF-1)(C-X-C motif chemokine 12)(Pre-B cell growth-stimulating factor)(PBSF)(hIRH)
CYB561D2	ENSG00000114395	Cytochrome b561 domain-containing protein 2 (Putative tumor suppressor protein 101F6)
CYP26A1	ENSG00000095596	Cytochrome P450 26A1 (EC 1.14.-.-)(Retinoic acid-metabolizing cytochrome)(P450 retinoic acid-inactivating 1)(P450RAI)(hP450RAI)(Retinoic acid 4-hydroxylase)
DAB2	ENSG00000153071	Disabled homolog 2 (Differentially-expressed protein 2)(DOC-2)
DBP	ENSG00000105516	D site-binding protein (Albumin D box-binding protein)(Albumin D-element-binding protein)(TAXREB302)
DCI	ENSG00000167969	3,2-trans-enoyl-CoA isomerase, mitochondrial Precursor (EC 5.3.3.8)(Dodecenoyl-CoA isomerase)(Delta(3),Delta(2)-enoyl-CoA isomerase)(D3,D2-enoyl-CoA isomerase)
DHH	ENSG00000139549	Desert hedgehog protein Precursor (DHH)(HHG-3)
DKC1	ENSG00000130826	H/ACA ribonucleoprotein complex subunit 4 (EC 5.4.99.-)(Dyskerin)(Nucleolar protein family A member 4)(snoRNP protein DKC1)(Nopp140-associated protein of 57 kDa)(Nucleolar protein NAP57)(CBF5 homolog)
DKK1	ENSG00000107984	Dickkopf-related protein 1 Precursor (Dickkopf-1)(Dkk-1)(hDkk-1)(SK)
DLX6	ENSG00000006377	Homeobox protein DLX-6
DMBT1	ENSG00000187908	Deleted in malignant brain tumors 1 protein Precursor (Glycoprotein 340)(Gp-340)(Surfactant pulmonary-associated D-binding protein)(Hensin)
DNAH9	ENSG00000007174	Dynein heavy chain 9, axonemal (Axonemal beta dynein heavy chain 9)(Ciliary dynein heavy chain 9)
DNAJB1	ENSG00000132002	DnaJ homolog subfamily B member 1 (Heat shock 40 kDa protein 1)(Heat shock protein 40)(HSP40)(DnaJ protein homolog 1)(HDJ-1)
DPP6	ENSG00000130226	Dipeptidyl aminopeptidase-like protein 6 (Dipeptidylpeptidase VI)(Dipeptidylpeptidase 6)(Dipeptidyl peptidase IV-like protein)(Dipeptidyl aminopeptidase-related protein)(DPPX)
DRAP1	ENSG00000175550	Dr1-associated corepressor (Dr1-associated protein 1)(Negative co-factor 2-alpha)(NC2-alpha)
ECM1	ENSG00000143369	Extracellular matrix protein 1 Precursor (Secretory component p85)
EDN2	ENSG00000127129	Endothelin-2 Precursor (ET-2)(Preproendothelin-2)(PPET2)
EDN3	ENSG00000124205	Endothelin-3 Precursor (ET-3)(Preproendothelin-3)(PPET3)
EIF3I	ENSG00000084623	Eukaryotic translation initiation factor 3 subunit I (eIF3i)(Eukaryotic translation initiation factor 3 subunit 2)(eIF-3-beta)(eIF3 p36)(TGF-beta receptor-interacting protein 1)(TRIP-1)
ELF1	ENSG00000120690	ETS-related transcription factor Elf-1 (E74-like factor 1)
ELF3	ENSG00000163435	ETS-related transcription factor Elf-3 (E74-like factor 3)(Epithelium-specific Ets transcription factor 1)(ESE-1)(Epithelium-restricted Ets protein ESX)(Epithelial-restricted with serine box)
ENPP2	ENSG00000136960	Ectonucleotide pyrophosphatase/phosphodiesterase family member 2 Precursor (E-NPP 2)(EC 3.1.4.39)(Extracellular lysophospholipase D)(LysoPLD)(Autotaxin)
EP300	ENSG00000100393	Histone acetyltransferase p300 (p300 HAT)(EC 2.3.1.48)(E1A-associated protein p300)
ERAP1	ENSG00000164307	Endoplasmic reticulum aminopeptidase 1 (EC 3.4.11.-)(Adipocyte-derived leucine aminopeptidase)(A-LAP)(ARTS-1)(Aminopeptidase PILS)(Puromycin-insensitive leucyl-specific aminopeptidase)(PILS-AP)(Type 1 tumor necrosis factor receptor shedding aminopeptidase regulator)
ERG	ENSG00000157554	Transcriptional regulator ERG (Transforming protein ERG)
ESRRA	ENSG00000173153	Steroid hormone receptor ERR1 (Estrogen-related receptor, alpha)(ERR-alpha)(Estrogen receptor-like 1)(Nuclear receptor subfamily 3 group B member 1)
ETS2	ENSG00000157557	Protein C-ets-2
ETV1	ENSG00000006468	ETS translocation variant 1 (Protein ER81)
EXT1	ENSG00000182197	Exostosin-1 (EC 2.4.1.224)(EC 2.4.1.225)(Glucuronosyl-N-acetylglucosaminyl-proteoglycan/N-acetylglucosaminyl-proteoglycan 4-alpha-N-acetylglucosaminyltransferase)(Putative tumor suppressor protein EXT1)(Multiple exostoses protein 1)
EXTL2	ENSG00000162694	Exostosin-like 2 (EC 2.4.1.223)(Glucuronyl-galactosyl-proteoglycan 4-alpha-N-acetylglucosaminyltransferase)(Alpha-1,4-N-acetylhexosaminyltransferase EXTL2)(Alpha-GalNAcT EXTL2)(EXT-related protein 2)
F13A1	ENSG00000124491	Coagulation factor XIII A chain Precursor (Coagulation factor XIIIa)(EC 2.3.2.13)(Protein-glutamine gamma-glutamyltransferase A chain)(Transglutaminase A chain)
FADS1	ENSG00000149485	Fatty acid desaturase 1 (EC 1.14.19.-)(Delta(5) fatty acid desaturase)(Delta(5) desaturase)(D5D)
FBLN2	ENSG00000163520	Fibulin-2 Precursor (FIBL-2)
FBN1	ENSG00000166147	Fibrillin-1 Precursor
FECH	ENSG00000066926	Ferrochelatase, mitochondrial Precursor (EC 4.99.1.1)(Protoheme ferro-lyase)(Heme synthetase)
FEN1	ENSG00000168496	Flap endonuclease 1 (FEN-1)(EC 3.1.-.-)(Flap structure-specific endonuclease 1)(Maturation factor 1)(MF1)(hFEN-1)(DNase IV)
FGF12	ENSG00000114279	Fibroblast growth factor 12 (FGF-12)(Fibroblast growth factor homologous factor 1)(FHF-1)(Myocyte-activating factor)
FGF9	ENSG00000102678	Glia-activating factor Precursor (GAF)(Fibroblast growth factor 9)(FGF-9)(HBGF-9)
FGFR1	ENSG00000077782	Basic fibroblast growth factor receptor 1 Precursor (FGFR-1)(bFGF-R)(EC 2.7.10.1)(Fms-like tyrosine kinase 2)(c-fgr)(CD331 antigen)
FLT1	ENSG00000102755	Vascular endothelial growth factor receptor 1 Precursor (VEGFR-1)(EC 2.7.10.1)(Vascular permeability factor receptor)(Tyrosine-protein kinase receptor FLT)(Flt-1)(Tyrosine-protein kinase FRT)(Fms-like tyrosine kinase 1)
FOS	ENSG00000170345	Proto-oncogene protein c-fos (Cellular oncogene fos)(G0/G1 switch regulatory protein 7)
FOSL1	ENSG00000175592	Fos-related antigen 1 (FRA-1)
FOXA2	ENSG00000125798	Hepatocyte nuclear factor 3-beta (HNF-3-beta)(HNF-3B)(Forkhead box protein A2)
FUT4	ENSG00000196371	Alpha-(1,3)-fucosyltransferase (EC 2.4.1.-)(Galactoside 3-L-fucosyltransferase)(Fucosyltransferase 4)(FucT-IV)(Fuc-TIV)(ELAM-1 ligand fucosyltransferase)
FUT6	ENSG00000156413	Alpha-(1,3)-fucosyltransferase (EC 2.4.1.65)(Galactoside 3-L-fucosyltransferase)(Fucosyltransferase 6)(FucT-VI)
FXC1	ENSG00000132286	Mitochondrial import inner membrane translocase subunit Tim9 B (TIMM10B)(Tim10b)(Fracture callus protein 1)(FxC1)
FYB	ENSG00000082074	FYN-binding protein (FYN-T-binding protein)(FYB-120/130)(p120/p130)(SLP-76-associated phosphoprotein)(SLAP-130)(Adhesion and degranulation promoting adaptor protein)(ADAP)
GADD45A	ENSG00000116717	Growth arrest and DNA-damage-inducible protein GADD45 alpha (DNA-damage-inducible transcript 1)(DDIT-1)
GATA2	ENSG00000179348	Endothelial transcription factor GATA-2 (GATA-binding protein 2)
GBAS	ENSG00000146729	Protein NipSnap homolog 2 (NipSnap2)(Glioblastoma-amplified sequence)
GGT1	ENSG00000100031	Gamma-glutamyltranspeptidase 1 Precursor (EC 2.3.2.2)(Gamma-glutamyltransferase 1)(GGT 1)(CD224 antigen)
GNLY	ENSG00000115523	Granulysin Precursor (Protein NKG5)(Lymphokine LAG-2)(T-cell activation protein 519)
GPA33	ENSG00000143167	Cell surface A33 antigen Precursor (Glycoprotein A33)
GPLD1	ENSG00000112293	Phosphatidylinositol-glycan-specific phospholipase D Precursor (PI-G PLD)(EC 3.1.4.50)(Glycoprotein phospholipase D)(Glycosyl-phosphatidylinositol-specific phospholipase D)
GPRC5A	ENSG00000013588	Retinoic acid-induced protein 3 (G-protein coupled receptor family C group 5 member A)(Retinoic acid-induced gene 1 protein)(RAIG-1)(Orphan G-protein-coupling receptor PEIG-1)
GPX3	ENSG00000211445	Glutathione peroxidase 3 Precursor (EC 1.11.1.9)(GSHPx-3)(GPx-3)(Extracellular glutathione peroxidase)(Plasma glutathione peroxidase)(GSHPx-P)(GPx-P)
GREM1	ENSG00000166923	Gremlin-1 Precursor (Cysteine knot superfamily 1, BMP antagonist 1)(Increased in high glucose protein 2)(IHG-2)(Down-regulated in Mos-transformed cells protein)(DAN domain family member 2)(Cell proliferation-inducing gene 2 protein)
GRIK1	ENSG00000171189	Glutamate receptor, ionotropic kainate 1 Precursor (Glutamate receptor 5)(GluR-5)(GluR5)(Excitatory amino acid receptor 3)(EAA3)
GRIP1	ENSG00000155974	Glutamate receptor-interacting protein 1 (GRIP1 protein)
GRPEL1	ENSG00000109519	GrpE protein homolog 1, mitochondrial Precursor (Mt-GrpE#1)(HMGE)
GSN	ENSG00000148180	Gelsolin Precursor (Actin-depolymerizing factor)(ADF)(Brevin)(AGEL)
GTF2F2	ENSG00000188342	General transcription factor IIF subunit 2 (EC 3.6.1.-)(Transcription initiation factor IIF subunit beta)(TFIIF-beta)(ATP-dependent helicase GTF2F2)(Transcription initiation factor RAP30)
HBB	ENSG00000221842	Hemoglobin subunit beta (Hemoglobin beta chain)(Beta-globin)
HDAC2	ENSG00000196591	Histone deacetylase 2 (HD2)(EC 3.5.1.98)
HES1	ENSG00000114315	Transcription factor HES-1 (Hairy and enhancer of split 1)(Hairy-like)(HHL)(Hairy homolog)
HMGB2	ENSG00000164104	High mobility group protein B2 (High mobility group protein 2)(HMG-2)
HNF1B	ENSG00000108753	Hepatocyte nuclear factor 1-beta (HNF-1-beta)(HNF-1B)(Transcription factor 2)(TCF-2)(Variant hepatic nuclear factor 1)(vHNF1)(Homeoprotein LFB3)
HOXA1	ENSG00000105991	Homeobox protein Hox-A1 (Hox-1F)
HOXA9	ENSG00000078399	Homeobox protein Hox-A9 (Hox-1G)
HOXD4	ENSG00000170166	Homeobox protein Hox-D4 (Hox-4B)(Hox-5.1)(HHO.C13)
HPN	ENSG00000105707	Serine protease hepsin (EC 3.4.21.106)(Transmembrane protease, serine 1)
ID4	ENSG00000172201	DNA-binding protein inhibitor ID-4 (Inhibitor of DNA binding 4)
IFNAR2	ENSG00000159110	Interferon-alpha/beta receptor beta chain Precursor (Interferon alpha/beta receptor 2)(IFN-alpha-REC)(Type I interferon receptor)(IFN-R)
IGFBP2	ENSG00000115457	Insulin-like growth factor-binding protein 2 Precursor (IGF-binding protein 2)(IGFBP-2)(IBP-2)
IHH	ENSG00000163501	Indian hedgehog protein Precursor (IHH)(HHG-2)
IL15	ENSG00000164136	Interleukin-15 Precursor (IL-15)
IL7R	ENSG00000168685	Interleukin-7 receptor subunit alpha Precursor (IL-7R-alpha)(CDw127)(CD127 antigen)
INHBC	ENSG00000175189	Inhibin beta C chain Precursor (Activin beta-C chain)
IRF5	ENSG00000128604	Interferon regulatory factor 5 (IRF-5)
ITGA10	ENSG00000143127	Integrin alpha-10 Precursor
ITGA2	ENSG00000164171	Integrin alpha-2 Precursor (Platelet membrane glycoprotein Ia)(GPIa)(Collagen receptor)(VLA-2 alpha chain)(CD49 antigen-like family member B)(CD49b antigen)
ITGB7	ENSG00000139626	Integrin beta-7 Precursor (Gut homing receptor beta subunit)
ITIH1	ENSG00000055957	Inter-alpha-trypsin inhibitor heavy chain H1 Precursor (Inter-alpha-inhibitor heavy chain 1)(ITI heavy chain H1)(Inter-alpha-trypsin inhibitor complex component III)(Serum-derived hyaluronan-associated protein)(SHAP)
ITPA	ENSG00000125877	Inosine triphosphate pyrophosphatase (ITPase)(Inosine triphosphatase)(EC 3.6.1.19)(Putative oncogene protein hlc14-06-p)
JAG1	ENSG00000101384	Protein jagged-1 Precursor (Jagged1)(hJ1)(CD339 antigen)
KIAA0427	ENSG00000134030	Uncharacterized protein KIAA0427
KLK2	ENSG00000167751	Kallikrein-2 Precursor (EC 3.4.21.35)(Tissue kallikrein-2)(Glandular kallikrein-1)(hGK-1)
KLK3	ENSG00000142515	Prostate-specific antigen Precursor (PSA)(EC 3.4.21.77)(Kallikrein-3)(Semenogelase)(Gamma-seminoprotein)(Seminin)(P-30 antigen)
KRT10	ENSG00000186395	Keratin, type I cytoskeletal 10 (Cytokeratin-10)(CK-10)(Keratin-10)(K10)
KRT8	ENSG00000170421	Keratin, type II cytoskeletal 8 (Cytokeratin-8)(CK-8)(Keratin-8)(K8)
LAMB1	ENSG00000091136	Laminin subunit beta-1 Precursor (Laminin B1 chain)
LAMB3	ENSG00000196878	Laminin subunit beta-3 Precursor (Laminin 5 beta 3)(Laminin B1k chain)(Kalinin B1 chain)
LBP	ENSG00000129988	Lipopolysaccharide-binding protein Precursor (LBP)
LGALS8	ENSG00000116977	Galectin-8 (Gal-8)(Prostate carcinoma tumor antigen 1)(PCTA-1)(Po66 carbohydrate-binding protein)(Po66-CBP)
LGTN	ENSG00000143486	Ligatin (Hepatocellular carcinoma-associated antigen 56)
LILRA1	ENSG00000104974	Leukocyte immunoglobulin-like receptor subfamily A member 1 Precursor (Leukocyte immunoglobulin-like receptor 6)(LIR-6)(CD85 antigen-like family member I)(CD85i antigen)
LILRA3	ENSG00000170866	Leukocyte immunoglobulin-like receptor subfamily A member 3 Precursor (Leukocyte immunoglobulin-like receptor 4)(LIR-4)(Immunoglobulin-like transcript 6)(ILT-6)(Monocyte inhibitory receptor HM43/HM31)(CD85 antigen-like family member E)(CD85e antigen)
LITAF	ENSG00000189067	Lipopolysaccharide-induced tumor necrosis factor-alpha factor (LPS-induced TNF-alpha factor)(p53-induced gene 7 protein)(Small integral membrane protein of lysosome/late endosome)
LUM	ENSG00000139329	Lumican Precursor (Keratan sulfate proteoglycan lumican)(KSPG lumican)
MAOA	ENSG00000189221	Amine oxidase A (EC 1.4.3.4)(Monoamine oxidase type A)(MAO-A)
MAP2K3	ENSG00000034152	Dual specificity mitogen-activated protein kinase kinase 3 (MAP kinase kinase 3)(MAPKK 3)(EC 2.7.12.2)(MAPK/ERK kinase 3)
MAP3K5	ENSG00000197442	Mitogen-activated protein kinase kinase kinase 5 (EC 2.7.11.25)(MAPK/ERK kinase kinase 5)(MEK kinase 5)(MEKK 5)(Apoptosis signal-regulating kinase 1)(ASK-1)
MARCKS	ENSG00000155130	Myristoylated alanine-rich C-kinase substrate (MARCKS)(Protein kinase C substrate, 80 kDa protein, light chain)(PKCSL)(80K-L protein)
MATN1	ENSG00000162510	Cartilage matrix protein Precursor (Matrilin-1)
MATN2	ENSG00000132561	Matrilin-2 Precursor
MB	ENSG00000198125	Myoglobin
MCM3AP	ENSG00000160294	80 kDa MCM3-associated protein (Protein GANP)
MED7	ENSG00000155868	Mediator of RNA polymerase II transcription subunit 7 (Mediator complex subunit 7)(Cofactor required for Sp1 transcriptional activation subunit 9)(CRSP complex subunit 9)(Transcriptional coactivator CRSP33)(RNA polymerase transcriptional regulation mediator subunit 7 homolog)(hMED7)(Activator-recruited cofactor 34 kDa component)(ARC34)
MEF2D	ENSG00000116604	Myocyte-specific enhancer factor 2D
MFAP2	ENSG00000117122	Microfibrillar-associated protein 2 Precursor (MFAP-2)(Microfibril-associated glycoprotein 1)(MAGP-1)(MAGP)
MMP11	ENSG00000099953	Stromelysin-3 Precursor (SL-3)(ST3)(EC 3.4.24.-)(Matrix metalloproteinase-11)(MMP-11)
MMP16	ENSG00000156103	Matrix metalloproteinase-16 Precursor (MMP-16)(EC 3.4.24.-)(Membrane-type matrix metalloproteinase 3)(MT-MMP 3)(MTMMP3)(Membrane-type-3 matrix metalloproteinase)(MT3-MMP)(MT3MMP)(MMP-X2)
MMP26	ENSG00000167346	Matrix metalloproteinase-26 Precursor (MMP-26)(EC 3.4.24.-)(Matrilysin-2)(Endometase)
MMP7	ENSG00000137673	Matrilysin Precursor (EC 3.4.24.23)(Pump-1 protease)(Uterine metalloproteinase)(Matrix metalloproteinase-7)(MMP-7)(Matrin)
MSC	ENSG00000178860	Musculin (Activated B-cell factor 1)(ABF-1)
MST1R	ENSG00000164078	Macrophage-stimulating protein receptor Precursor (MSP receptor)(EC 2.7.10.1)(p185-Ron)(CDw136)(CD136 antigen)
MSX1	ENSG00000163132	Homeobox protein MSX-1 (Msh homeobox 1-like protein)(Hox-7)
MT1B	ENSG00000169688	Metallothionein-1B (MT-1B)(Metallothionein-IB)(MT-IB)
MT1F	ENSG00000198417	Metallothionein-1F (MT-1F)(Metallothionein-IF)(MT-IF)
MT1G	ENSG00000125144	Metallothionein-1G (MT-1G)(Metallothionein-IG)(MT-IG)(Metallothionein-1K)(MT-1K)
MT1H	ENSG00000205358	Metallothionein-1H (MT-1H)(Metallothionein-IH)(MT-IH)(Metallothionein-0)(MT-0)
MT2A	ENSG00000125148	Metallothionein-2 (MT-2)(Metallothionein-II)(MT-II)(Metallothionein-2A)
MYC	ENSG00000136997	Myc proto-oncogene protein (c-Myc)(Transcription factor p64)
MYST4	ENSG00000156650	Histone acetyltransferase MYST4 (MYST protein 4)(EC 2.3.1.48)(EC 2.3.1.-)(MOZ, YBF2/SAS3, SAS2 and TIP60 protein 4)(Histone acetyltransferase MOZ2)(Monocytic leukemia zinc finger protein-related factor)(Histone acetyltransferase MORF)
NAB1	ENSG00000138386	NGFI-A-binding protein 1 (EGR-1-binding protein 1)(Transcriptional regulatory protein p54)
NCOA1	ENSG00000084676	Nuclear receptor coactivator 1 (NCoA-1)(EC 2.3.1.48)(Steroid receptor coactivator 1)(SRC-1)(RIP160)(Protein Hin-2)(Renal carcinoma antigen NY-REN-52)
NCOR2	ENSG00000196498	Nuclear receptor corepressor 2 (N-CoR2)(Silencing mediator of retinoic acid and thyroid hormone receptor)(SMRTe)(SMRT)(Thyroid-, retinoic-acid-receptor-associated corepressor)(T3 receptor-associating factor)(TRAC)(CTG repeat protein 26)(SMAP270)
NCR3	ENSG00000206430	Natural cytotoxicity triggering receptor 3 Precursor (Natural killer cell p30-related protein)(NK-p30)(NKp30)(Activating natural killer receptor p30)(CD337 antigen)
NEK6	ENSG00000119408	Serine/threonine-protein kinase Nek6 (EC 2.7.11.1)(NimA-related protein kinase 6)(Protein kinase SID6-1512)
NF1	ENSG00000196712	Neurofibromin (Neurofibromatosis-related protein NF-1)
NFATC4	ENSG00000100968	Nuclear factor of activated T-cells, cytoplasmic 4 (NF-ATc4)(NFATc4)(T-cell transcription factor NFAT3)(NF-AT3)
NFIL3	ENSG00000165030	Nuclear factor interleukin-3-regulated protein (E4 promoter binding-protein 4)(Interleukin-3 promoter transcriptional activator)(Transcriptional activator NF-IL3A)(Interleukin-3 binding-protein 1)
NFIX	ENSG00000008441	Nuclear factor 1 X-type (Nuclear factor 1/X)(NF1-X)(NFI-X)(NF-I/X)(CCAAT-box-binding transcription factor)(CTF)(TGGCA-binding protein)
NFKB1	ENSG00000109320	Nuclear factor NF-kappa-B p105 subunit (DNA-binding factor KBF1)(EBP-1)
NID2	ENSG00000087303	Nidogen-2 Precursor (NID-2)(Osteonidogen)
NINJ1	ENSG00000131669	Ninjurin-1 (Nerve injury-induced protein 1)
NNT	ENSG00000112992	NAD(P) transhydrogenase, mitochondrial Precursor (EC 1.6.1.2)(Nicotinamide nucleotide transhydrogenase)(Pyridine nucleotide transhydrogenase)
NOTCH2	ENSG00000134250	Neurogenic locus notch homolog protein 2 Precursor (Notch 2)(hN2)
NOTCH4	ENSG00000112049	Notch homolog 4 (Drosophila)
NP	ENSG00000198805	Purine nucleoside phosphorylase (PNP)(EC 2.4.2.1)(Inosine phosphorylase)
NR2F1	ENSG00000175745	COUP transcription factor 1 (COUP-TF I)(COUP-TF1)(Nuclear receptor subfamily 2 group F member 1)(V-ERBA-related protein EAR-3)
NR4A1	ENSG00000123358	Nuclear receptor subfamily 4 group A member 1 (Orphan nuclear receptor HMR)(Early response protein NAK1)(TR3 orphan receptor)(ST-59)
NR5A1	ENSG00000136931	Steroidogenic factor 1 (STF-1)(SF-1)(Nuclear receptor subfamily 5 group A member 1)(Adrenal 4-binding protein)(Steroid hormone receptor Ad4BP)(Fushi tarazu factor homolog 1)
NUP155	ENSG00000113569	Nuclear pore complex protein Nup155 (Nucleoporin Nup155)(155 kDa nucleoporin)
NUP98	ENSG00000110713	Nuclear pore complex protein Nup98-Nup96 Precursor
ODF2	ENSG00000136811	Outer dense fiber protein 2 (Outer dense fiber of sperm tails protein 2)(Cenexin)
OPN3	ENSG00000054277	Opsin-3 (Encephalopsin)(Panopsin)
OTOF	ENSG00000115155	Otoferlin (Fer-1-like protein 2)
OVGP1	ENSG00000085465	Oviduct-specific glycoprotein Precursor (Oviductal glycoprotein)(Oviductin)(Estrogen-dependent oviduct protein)(Mucin-9)
PATZ1	ENSG00000100105	POZ-, AT hook-, and zinc finger-containing protein 1 (Zinc finger protein 278)(Zinc finger sarcoma gene protein)(BTB-POZ domain zinc finger transcription factor)(Protein kinase A RI subunit alpha-associated protein)(Zinc finger and BTB domain-containing protein 19)
PCSK5	ENSG00000099139	Proprotein convertase subtilisin/kexin type 5 Precursor (EC 3.4.21.-)(Proprotein convertase PC5)(Subtilisin/kexin-like protease PC5)(hPC6)(PC6)
PCSK7	ENSG00000160613	Proprotein convertase subtilisin/kexin type 7 Precursor (EC 3.4.21.-)(Proprotein convertase PC7)(Subtilisin/kexin-like protease PC7)(Prohormone convertase PC7)(hPC8)(PC8)(Lymphoma proprotein convertase)
PDGFA	ENSG00000197461	Platelet-derived growth factor subunit A Precursor (PDGF subunit A)(Platelet-derived growth factor A chain)(Platelet-derived growth factor alpha polypeptide)(PDGF-1)
PENK	ENSG00000181195	Proenkephalin A Precursor
PGF	ENSG00000119630	Placenta growth factor Precursor (PlGF)
PIGQ	ENSG00000007541	Phosphatidylinositol N-acetylglucosaminyltransferase subunit Q (EC 2.4.1.198)(Phosphatidylinositol-glycan biosynthesis class Q protein)(PIG-Q)(N-acetylglucosamyl transferase component GPI1)
PLXNA2	ENSG00000076356	Plexin-A2 Precursor (Semaphorin receptor OCT)
PLXNB3	ENSG00000198753	Plexin-B3 Precursor
PNN	ENSG00000100941	Pinin (140 kDa nuclear and cell adhesion-related phosphoprotein)(Domain-rich serine protein)(DRS protein)(DRSP)(Melanoma metastasis clone A protein)(Desmosome-associated protein)(SR-like protein)(Nuclear protein SDK3)
POFUT1	ENSG00000101346	GDP-fucose protein O-fucosyltransferase 1 Precursor (EC 2.4.1.221)(Peptide-O-fucosyltransferase 1)(O-FucT-1)
POLB	ENSG00000070501	DNA polymerase beta (EC 2.7.7.7)(EC 4.2.99.-)
POSTN	ENSG00000133110	Periostin Precursor (PN)(Osteoblast-specific factor 2)(OSF-2)
POU2F3	ENSG00000137709	POU domain, class 2, transcription factor 3 (Octamer-binding transcription factor 11)(Oct-11)(Transcription factor Skn-1)(PLA-1 protein)
PPARD	ENSG00000112033	Peroxisome proliferator-activated receptor delta (PPAR-delta)(PPAR-beta)(Nuclear receptor subfamily 1 group C member 2)(Nuclear hormone receptor 1)(NUC1)(NUCI)
PPM1H	ENSG00000111110	Protein phosphatase 1H (EC 3.1.3.16)
PPP1R1A	ENSG00000135447	Protein phosphatase 1 regulatory subunit 1A (Protein phosphatase inhibitor 1)(IPP-1)(I-1)
PPP2R1B	ENSG00000137713	Serine/threonine-protein phosphatase 2A 65 kDa regulatory subunit A beta isoform (PP2A, subunit A, PR65-beta isoform)(PP2A, subunit A, R1-beta isoform)
PPYR1	ENSG00000204174	Neuropeptide Y receptor type 4 (NPY4-R)(Pancreatic polypeptide receptor 1)(PP1)
PRLR	ENSG00000113494	Prolactin receptor Precursor (PRL-R)
PRODH	ENSG00000100033	Proline dehydrogenase, mitochondrial Precursor (EC 1.5.99.8)(Proline oxidase)(Proline oxidase 2)(p53-induced gene 6 protein)
PTBP1	ENSG00000011304	Polypyrimidine tract-binding protein 1 (PTB)(Heterogeneous nuclear ribonucleoprotein I)(hnRNP I)(57 kDa RNA-binding protein PPTB-1)
PTGER4	ENSG00000171522	Prostaglandin E2 receptor EP4 subtype (PGE receptor, EP4 subtype)(Prostanoid EP4 receptor)
PTPRU	ENSG00000060656	Receptor-type tyrosine-protein phosphatase U Precursor (R-PTP-U)(EC 3.1.3.48)(Protein-tyrosine phosphatase J)(PTP-J)(Pancreatic carcinoma phosphatase 2)(PCP-2)
PWP1	ENSG00000136045	Periodic tryptophan protein 1 homolog (Keratinocyte protein IEF SSP 9502)
RAB24	ENSG00000169228	Ras-related protein Rab-24
RAD18	ENSG00000070950	E3 ubiquitin-protein ligase RAD18 (EC 6.3.2.-)(Postreplication repair protein RAD18)(hRAD18)(hHR18)(RING finger protein 73)
RAD54L	ENSG00000085999	DNA repair and recombination protein RAD54-like (EC 3.6.1.-)(RAD54 homolog)(hRAD54)(hHR54)
RANBP3	ENSG00000031823	Ran-binding protein 3 (RanBP3)
RASSF1	ENSG00000068028	Ras association domain-containing protein 1
RBP3	ENSG00000107618	Retinol-binding protein 3 Precursor (Interphotoreceptor retinoid-binding protein)(IRBP)(Interstitial retinol-binding protein)
RELB	ENSG00000104856	Transcription factor RelB (I-Rel)
RNASE1	ENSG00000129538	Ribonuclease pancreatic Precursor (EC 3.1.27.5)(RNase 1)(RNase A)(RNase UpI-1)(RIB-1)(HP-RNase)
RNF126	ENSG00000070423	RING finger protein 126
RPL21	ENSG00000122026	60S ribosomal protein L21
RPL23A	ENSG00000198242	60S ribosomal protein L23a
RPS6KB2	ENSG00000175634	Ribosomal protein S6 kinase beta-2 (S6K-beta 2)(S6K2)(EC 2.7.11.1)(70 kDa ribosomal protein S6 kinase 2)(p70 ribosomal S6 kinase beta)(p70 S6 kinase beta)(p70 S6Kbeta)(p70-S6KB)(S6K-beta)(p70-beta)(S6 kinase-related kinase)(SRK)(Serine/threonine-protein kinase 14 beta)
RPS7	ENSG00000171863	40S ribosomal protein S7
RRBP1	ENSG00000125844	Ribosome-binding protein 1 (Ribosome receptor protein)(180 kDa ribosome receptor homolog)(ES/130-related protein)
RXRA	ENSG00000186350	Retinoic acid receptor RXR-alpha (Retinoid X receptor alpha)(Nuclear receptor subfamily 2 group B member 1)
S100A7	ENSG00000143556	Protein S100-A7 (S100 calcium-binding protein A7)(Psoriasin)
S100P	ENSG00000163993	Protein S100-P (S100 calcium-binding protein P)
SARM1	ENSG00000004139	Sterile alpha and TIR motif-containing protein 1 (Sterile alpha and Armadillo repeat protein)(Tir-1 homolog)
SCD	ENSG00000099194	Acyl-CoA desaturase (EC 1.14.19.1)(Stearoyl-CoA desaturase)(Fatty acid desaturase)(Delta(9)-desaturase)
SCGB1D2	ENSG00000124935	Secretoglobin family 1D member 2 Precursor (Lipophilin-B)
SCTR	ENSG00000080293	Secretin receptor Precursor (SCT-R)
SEC24A	ENSG00000113615	Protein transport protein Sec24A (SEC24-related protein A)
SEC61B	ENSG00000106803	Protein transport protein Sec61 subunit beta
SECTM1	ENSG00000141574	Secreted and transmembrane protein 1 Precursor (Protein K12)
SEMA3F	ENSG00000001617	Semaphorin-3F Precursor (Semaphorin IV)(Sema IV)(Sema III/F)
SERPIND1	ENSG00000099937	Heparin cofactor 2 Precursor (Heparin cofactor II)(HC-II)(Protease inhibitor leuserpin 2)(HLS2)
SERPING1	ENSG00000149131	Plasma protease C1 inhibitor Precursor (C1 Inh)(C1Inh)(C1 esterase inhibitor)(C1-inhibiting factor)
SFN	ENSG00000175793	14-3-3 protein sigma (Stratifin)(Epithelial cell marker protein 1)
SFRS16	ENSG00000104859	Splicing factor, arginine/serine-rich 16 (Suppressor of white-apricot homolog 2)
SFTPB	ENSG00000168878	Pulmonary surfactant-associated protein B Precursor (SP-B)(Pulmonary surfactant-associated proteolipid SPL(Phe))(18 kDa pulmonary-surfactant protein)(6 kDa protein)
SGCB	ENSG00000163069	Beta-sarcoglycan (Beta-SG)(43 kDa dystrophin-associated glycoprotein)(43DAG)(A3b)
SHOX	ENSG00000185960	Short stature homeobox protein (Short stature homeobox-containing protein)(Pseudoautosomal homeobox-containing osteogenic protein)
SHOX2	ENSG00000168779	Short stature homeobox protein 2 (Paired-related homeobox protein SHOT)(Homeobox protein Og12X)
SIX6	ENSG00000184302	Homeobox protein SIX6 (Sine oculis homeobox homolog 6)(Optic homeobox 2)(Homeodomain protein OPTX2)
SLC16A4	ENSG00000168679	Monocarboxylate transporter 5 (MCT 5)(Monocarboxylate transporter 4)(MCT 4)(Solute carrier family 16 member 4)
SLC29A2	ENSG00000174669	Equilibrative nucleoside transporter 2 (Equilibrative nitrobenzylmercaptopurine riboside-insensitive nucleoside transporter)(Equilibrative NBMPR-insensitive nucleoside transporter)(Nucleoside transporter, ei-type)(Solute carrier family 29 member 2)(Hydrophobic nucleolar protein, 36 kDa)(36 kDa nucleolar protein HNP36)(Delayed-early response protein 12)
SLC38A6	ENSG00000139974	Probable sodium-coupled neutral amino acid transporter 6 (Na(+)-coupled neutral amino acid transporter 6)(N-system amino acid transporter 1)(NAT-1)(Solute carrier family 38 member 6)
SLCO3A1	ENSG00000176463	Solute carrier organic anion transporter family member 3A1 (Solute carrier family 21 member 11)(Sodium-independent organic anion transporter D)(Organic anion-transporting polypeptide D)(OATP-D)(Organic anion transporter polypeptide-related protein 3)(OATP-RP3)(OATPRP3)(PGE1 transporter)
SLIT1	ENSG00000187122	Slit homolog 1 protein Precursor (Slit-1)(Multiple epidermal growth factor-like domains 4)
SMARCA2	ENSG00000080503	Probable global transcription activator SNF2L2 (EC 3.6.1.-)(ATP-dependent helicase SMARCA2)(SNF2-alpha)(SWI/SNF-related matrix-associated actin-dependent regulator of chromatin subfamily A member 2)(hBRM)
SMARCD2	ENSG00000108604	SWI/SNF-related matrix-associated actin-dependent regulator of chromatin subfamily D member 2 (60 kDa BRG-1/Brm-associated factor subunit B)(BRG1-associated factor 60B)
SMARCD3	ENSG00000082014	SWI/SNF-related matrix-associated actin-dependent regulator of chromatin subfamily D member 3 (60 kDa BRG-1/Brm-associated factor subunit C)(BRG1-associated factor 60C)
SMUG1	ENSG00000123415	Single-strand selective monofunctional uracil DNA glycosylase (EC 3.2.2.-)
SNRPF	ENSG00000139343	Small nuclear ribonucleoprotein F (snRNP-F)(Sm protein F)(Sm-F)(SmF)
SNTG1	ENSG00000147481	Gamma-1-syntrophin (G1SYN)(Syntrophin-4)(SYN4)
SNUPN	ENSG00000169371	Snurportin-1 (RNA U transporter 1)
SOCS1	ENSG00000185338	Suppressor of cytokine signaling 1 (SOCS-1)(JAK-binding protein)(JAB)(STAT-induced STAT inhibitor 1)(SSI-1)(Tec-interacting protein 3)(TIP-3)
SOX4	ENSG00000124766	Transcription factor SOX-4
SP140	ENSG00000079263	Nuclear body protein SP140 (Nuclear autoantigen Sp-140)(Speckled 140 kDa)(Lymphoid-restricted homolog of Sp100)(LYSp100 protein)
SPARC	ENSG00000113140	SPARC Precursor (Secreted protein acidic and rich in cysteine)(Osteonectin)(ON)(Basement-membrane protein 40)(BM-40)
SPATA2	ENSG00000158480	Spermatogenesis-associated protein 2 (Spermatogenesis-associated protein PD1)
SPDEF	ENSG00000124664	SAM pointed domain-containing Ets transcription factor (Prostate-derived Ets factor)(Prostate epithelium-specific Ets transcription factor)(Prostate-specific Ets)
SPP1	ENSG00000118785	Osteopontin Precursor (Bone sialoprotein 1)(Secreted phosphoprotein 1)(SPP-1)(Urinary stone protein)(Nephropontin)(Uropontin)
SPSB1	ENSG00000171621	SPRY domain-containing SOCS box protein 1 (SSB-1)
SPTLC2	ENSG00000100596	Serine palmitoyltransferase 2 (EC 2.3.1.50)(Serine-palmitoyl-CoA transferase 2)(SPT 2)(Long chain base biosynthesis protein 2)(LCB 2)
SSFA2	ENSG00000138434	Sperm-specific antigen 2 (Cleavage signal-1 protein)(CS-1)(Ki-ras-induced actin-interacting protein)
STAT1	ENSG00000115415	Signal transducer and activator of transcription 1-alpha/beta (Transcription factor ISGF-3 components p91/p84)
STC1	ENSG00000159167	Stanniocalcin-1 Precursor (STC-1)
STIM1	ENSG00000167323	Stromal interaction molecule 1 Precursor
STX16	ENSG00000124222	Syntaxin-16 (Syn16)
Synaptonemal complex protein SC65	ENSG00000141696	Synaptonemal complex protein SC65 (Nucleolar autoantigen No55)
SYTL1	ENSG00000142765	Synaptotagmin-like protein 1 (Exophilin-7)(Protein JFC1)
TAC1	ENSG00000006128	Protachykinin-1 Precursor (PPT)
TAF4	ENSG00000130699	Transcription initiation factor TFIID subunit 4 (TBP-associated factor 4)(Transcription initiation factor TFIID 135 kDa subunit)(TAF(II)135)(TAFII-135)(TAFII135)(TAFII-130)(TAFII130)(RNA polymerase II TBP-associated factor subunit C)
TAF5	ENSG00000148835	Transcription initiation factor TFIID subunit 5 (Transcription initiation factor TFIID 100 kDa subunit)(TAF(II)100)(TAFII-100)(TAFII100)
TBX19	ENSG00000143178	T-box transcription factor TBX19 (T-box protein 19)(T-box factor, pituitary)
TCF3	ENSG00000071564	Transcription factor E2-alpha (Immunoglobulin enhancer-binding factor E12/E47)(Transcription factor 3)(TCF-3)(Immunoglobulin transcription factor 1)(Transcription factor ITF-1)(Kappa-E2-binding factor)
TCF4	ENSG00000196628	Transcription factor 4 (Immunoglobulin transcription factor 2)(ITF-2)(SL3-3 enhancer factor 2)(SEF-2)
TDG	ENSG00000139372	G/T mismatch-specific thymine DNA glycosylase (EC 3.2.2.-)
TDRKH	ENSG00000182134	Tudor and KH domain-containing protein
TEAD1	ENSG00000187079	Transcriptional enhancer factor TEF-1 (TEA domain family member 1)(TEAD-1)(Protein GT-IIC)(Transcription factor 13)(NTEF-1)
TFAP2C	ENSG00000087510	Transcription factor AP-2 gamma (AP2-gamma)(Activating enhancer-binding protein 2 gamma)(Transcription factor ERF-1)
TFDP1	ENSG00000198176	Transcription factor Dp-1 (E2F dimerization partner 1)(DRTF1-polypeptide 1)(DRTF1)
TFPI2	ENSG00000105825	Tissue factor pathway inhibitor 2 Precursor (TFPI-2)(Placental protein 5)(PP5)
TGFA	ENSG00000163235	Protransforming growth factor alpha Precursor
TGFB1	ENSG00000105329	Transforming growth factor beta-1 Precursor (TGF-beta-1)
TGM2	ENSG00000198959	Protein-glutamine gamma-glutamyltransferase 2 (EC 2.3.2.13)(Tissue transglutaminase)(TGase C)(TGC)(TG(C))(Transglutaminase-2)(TGase-H)
THOC2	ENSG00000125676	THO complex subunit 2 (Tho2)
THY1	ENSG00000154096	Thy-1 membrane glycoprotein Precursor (Thy-1 antigen)(CDw90)(CD90 antigen)
TIAL1	ENSG00000151923	Nucleolysin TIAR (TIA-1-related protein)
TIMP2	ENSG00000035862	Metalloproteinase inhibitor 2 Precursor (Tissue inhibitor of metalloproteinases 2)(TIMP-2)(CSC-21K)
TLX2	ENSG00000115297	T-cell leukemia homeobox protein 2 (Homeobox protein Hox-11L1)(Neural crest homeobox protein)
TMOD3	ENSG00000138594	Tropomodulin-3 (Ubiquitous tropomodulin)(U-Tmod)
TNC	ENSG00000041982	Tenascin Precursor (TN)(Tenascin-C)(TN-C)(Hexabrachion)(Cytotactin)(Neuronectin)(GMEM)(JI)(Myotendinous antigen)(Glioma-associated-extracellular matrix antigen)(GP 150-225)
TNFAIP2	ENSG00000185215	Tumor necrosis factor, alpha-induced protein 2 (Primary response gene B94 protein)
TNFRSF10C	ENSG00000173535	Tumor necrosis factor receptor superfamily member 10C Precursor (Decoy receptor 1)(DcR1)(Decoy TRAIL receptor without death domain)(TNF-related apoptosis-inducing ligand receptor 3)(TRAIL receptor 3)(TRAIL-R3)(Trail receptor without an intracellular domain)(Lymphocyte inhibitor of TRAIL)(Antagonist decoy receptor for TRAIL/Apo-2L)(CD263 antigen)
TNFRSF4	ENSG00000186827	Tumor necrosis factor receptor superfamily member 4 Precursor (OX40L receptor)(ACT35 antigen)(TAX transcriptionally-activated glycoprotein 1 receptor)(CD134 antigen)
TNFSF4	ENSG00000117586	Tumor necrosis factor ligand superfamily member 4 (OX40 ligand)(OX40L)(Glycoprotein Gp34)(TAX transcriptionally-activated glycoprotein 1)(CD252 antigen)
TNKS	ENSG00000173273	Tankyrase-1 (TANK1)(EC 2.4.2.30)(Tankyrase I)(TNKS-1)(TRF1-interacting ankyrin-related ADP-ribose polymerase)
TOP2B	ENSG00000077097	DNA topoisomerase 2-beta (EC 5.99.1.3)(DNA topoisomerase II, beta isozyme)
TP63	ENSG00000073282	Tumor protein 63 (p63)(Transformation-related protein 63)(TP63)(Tumor protein p73-like)(p73L)(p51)(p40)(Keratinocyte transcription factor KET)(Chronic ulcerative stomatitis protein)(CUSP)
TPM1	ENSG00000140416	Tropomyosin alpha-1 chain (Tropomyosin-1)(Alpha-tropomyosin)
TRH	ENSG00000170893	Prothyroliberin Precursor
TRIM16	ENSG00000108448	Tripartite motif-containing protein 16 (Estrogen-responsive B box protein)
TRIM22	ENSG00000132274	Tripartite motif-containing protein 22 (RING finger protein 94)(50 kDa-stimulated trans-acting factor)(Staf-50)
TRIP10	ENSG00000125733	Cdc42-interacting protein 4 (Thyroid receptor-interacting protein 10)(TRIP-10)(Protein Felic)(Salt tolerant protein)(hSTP)
TRIP13	ENSG00000071539	Thyroid receptor-interacting protein 13 (Thyroid hormone receptor interactor 13)(TRIP-13)(Human papillomavirus type 16 E1 protein-binding protein)(HPV16 E1 protein-binding protein)(16E1-BP)
TRMT11	ENSG00000066651	tRNA guanosine-2'-O-methyltransferase TRM11 homolog (EC 2.1.1.-)
TRPC4AP	ENSG00000100991	Trpc4-associated protein (Short transient receptor potential channel 4-associated protein)(Trp4-associated protein)(TAP1 protein)(TNF-receptor ubiquitous scaffolding/signaling protein)(Protein TRUSS)
TSTA3	ENSG00000104522	GDP-L-fucose synthetase (EC 1.1.1.271)(Protein FX)(Red cell NADP(H)-binding protein)(GDP-4-keto-6-deoxy-D-mannose-3,5-epimerase-4-reductase)
TTR	ENSG00000118271	Transthyretin Precursor (Prealbumin)(TBPA)(TTR)(ATTR)
TTYH1	ENSG00000167614	Protein tweety homolog 1 (hTTY1)
TYMS	ENSG00000176890	Thymidylate synthase (TSase)(TS)(EC 2.1.1.45)
UBE2E2	ENSG00000182247	Ubiquitin-conjugating enzyme E2 E2 (EC 6.3.2.19)(Ubiquitin-protein ligase E2)(Ubiquitin carrier protein E2)(UbcH8)
UBE2M	ENSG00000130725	NEDD8-conjugating enzyme Ubc12 (EC 6.3.2.-)(Ubiquitin-conjugating enzyme E2 M)(NEDD8 protein ligase)(NEDD8 carrier protein)
UBE2R2	ENSG00000107341	Ubiquitin-conjugating enzyme E2 R2 (EC 6.3.2.19)(Ubiquitin-protein ligase R2)(Ubiquitin carrier protein R2)(E2-CDC34B)
UBE3C	ENSG00000009335	Ubiquitin-protein ligase E3C (EC 6.3.2.-)
UBTF	ENSG00000108312	Nucleolar transcription factor 1 (Upstream-binding factor 1)(UBF-1)(Autoantigen NOR-90)
UMOD	ENSG00000169344	Uromodulin Precursor (Tamm-Horsfall urinary glycoprotein)(THP)
USP8	ENSG00000138592	Ubiquitin carboxyl-terminal hydrolase 8 (EC 3.1.2.15)(Ubiquitin thioesterase 8)(Ubiquitin-specific-processing protease 8)(Deubiquitinating enzyme 8)(hUBPy)
VDAC1	ENSG00000213585	Voltage-dependent anion-selective channel protein 1 (VDAC-1)(hVDAC1)(Outer mitochondrial membrane protein porin 1)(Plasmalemmal porin)(Porin 31HL)(Porin 31HM)
VEGFA	ENSG00000112715	Vascular endothelial growth factor A Precursor (VEGF-A)(Vascular permeability factor)(VPF)
VEZF1	ENSG00000136451	Vascular endothelial zinc finger 1 (Zinc finger protein 161)(Putative transcription factor DB1)
VLDLR	ENSG00000147852	Very low-density lipoprotein receptor Precursor (VLDL receptor)(VLDL-R)
WASF3	ENSG00000132970	Wiskott-Aldrich syndrome protein family member 3 (WASP family protein member 3)(Protein WAVE-3)(Verprolin homology domain-containing protein 3)
WFDC2	ENSG00000101443	WAP four-disulfide core domain protein 2 Precursor (Major epididymis-specific protein E4)(Epididymal secretory protein E4)(Putative protease inhibitor WAP5)
WNT10B	ENSG00000169884	Protein Wnt-10b Precursor (Wnt-12)
WNT5A	ENSG00000114251	Protein Wnt-5a Precursor
XCL2	ENSG00000143185	Cytokine SCM-1 beta Precursor (C motif chemokine 2)(XC chemokine ligand 2)
YY1	ENSG00000100811	Transcriptional repressor protein YY1 (Yin and yang 1)(YY-1)(Delta transcription factor)(NF-E1)(INO80 complex subunit S)
ZNF167	ENSG00000196345	Zinc finger protein 167 (Zinc finger protein 64)(Zinc finger protein 448)(ZFP)(Zinc finger protein with KRAB and SCAN domains 7)
ZNF238	ENSG00000179456	Zinc finger protein 238 (Transcriptional repressor RP58)(58 kDa repressor protein)(Zinc finger protein C2H2-171)(Translin-associated zinc finger protein 1)(TAZ-1)(Zinc finger and BTB domain-containing protein 18)
ZNF43	ENSG00000198521	Zinc finger protein 43 (Zinc finger protein 39)(Zinc protein HTF6)(Zinc finger protein KOX27)
ZNF549	ENSG00000121406	Zinc finger protein 549
ZNF608	ENSG00000168916	Zinc finger protein 608 (Renal carcinoma antigen NY-REN-36)
ZNF91	ENSG00000167232	Zinc finger protein 91 (Zinc finger protein HTF10)(HPF7)
