# Supplementary material for: Genes targeted by the estrogen and progesterone receptors in the human endometrial cell lines HEC1A and RL95-2
Source: Reprod Biol Endocrinol. 2009 Dec 24;7:150. doi: 10.1186/1477-7827-7-150 (PMC2805670; doi:10.1186/1477-7827-7-150)
Supplement: Additional file 2 — Suplementary Table 2. Genes used in mRNA analysis. [file 1477-7827-7-150-S2.XLS]

## Sheet: Supplementary Table 2
Supplementary Table 2. List of genes selected for mRNA analysis.
HGNC symbol	GO Description (Molecular function)	Forward primer sequence	Reverse primer sequence
ADAMDEC1	metalloendopeptidase activity; integrin binding; peptidase activity; zinc ion binding; metal ion binding	TGGGGAAAAAGATCCACG	TTTGAAGCTGCCAGTCCC
CD86	protein binding; coreceptor activity; transcription activator activity	TATGGGCCGCACAAGTTT	GCGAATCATTCCTGTGGG
ETV1	transcription factor activity; sequence-specific DNA binding	ACATACCAACGGCGAGGA	AATTCCATGCCTCGACCA
FLT1	nucleotide binding; receptor activity; vascular endothelial growth factor receptor activity; ATP binding; transferase activity; growth factor binding; identical protein binding; protein kinase activity; protein tyrosine kinase activity; transmembrane receptor protein tyrosine kinase activity; protein serine/threonine kinase activity	GAAACCGGGAGAAGGCAT	TCAGAGCTGGGAAGCCAC
FOXA2	RNA polymerase II transcription factor activity, enhancer binding; sequence-specific DNA binding; transcription factor activity	AAAGCCTCCGGTTTCCAC	TCCCTGCAACAACAGCAA
GRIP1	protein binding; transcription coactivator activity; receptor signaling complex scaffold activity; androgen receptor binding	AGGGGGAGCACATGATGA	AGCCGAATTCCATCCACA
HES1	DNA binding; transcription repressor activity; transcription regulator activity	TTACGGCGGACTCCATGT	AAGAGAGGTGGGTTGGGG
HOXA1	transcription factor activity; RNA polymerase II transcription factor activity; sequence-specific DNA binding; DNA binding	CTTCCCCGGGGTCTTCTA	GTCCCAGCCCAAGGAGAT
IHH	patched binding; protein binding; peptidase activity; cholesterol binding	TCCCAACTCAGCCTGCTC	CTGGCTCCCAGGGAATTT
KLK3	catalytic activity; serine-type endopeptidase activity; peptidase activity; serine-type peptidase activity	TGTCCGTGACGTGGATTG	ACGAGAGGCCACAAGCAC
MEF2D	transcription factor activity; sequence-specific DNA binding;nutrient reservoir activity; DNA binding; ligand-dependent nuclear receptor activity	TGTTCCAGTACGCCAGCA	GGGTCTCGATGATGTCGG
MMP7	metalloendopeptidase activity; calcium ion binding; peptidase activity; zinc ion binding; metallopeptidase activity	AACGCTGGACGGATGGTA	TGGGGATCTCCATTTCCA
NCOA1	transcription coactivator activity; histone acetyltransferase activity; nuclear hormone receptor binding; signal transducer activity; transcription regulator activity; acyltransferase activity; transferase activity; protein N-terminus binding; androgen receptor binding	ACTTCAGTCCGCCACTGC	CCATGGAATCTGATCGCC
OTOF	molecular_function; calcium ion binding	CCGGTATTTGATCCGCAG	CAAGTGGAGCCCAGCAGT
PLXNA2	receptor activity	TCCAGGCCTCCCACATTA	TTGTCTTCCCCAGTCCCA
RELB	transcription factor activity; transcription corepressor activity; protein binding	TGGGTCCCTGAAGAACCA	CCTGCTGGTCCCGATATG
SMARCA2	protein binding; ATP binding; hydrolase activity, acting on acid anhydrides, in phosphorus-containing anhydrides; DNA binding; nucleic acid binding; helicase activity; nucleotide binding; transcription coactivator activity; hydrolase activity	GGGAAAAGGACGTTGCCT	TGTTGCTGCGTCTGTGGT
TBX19	transcription factor activity; RNA polymerase II transcription factor activity	GGCGGGCAGATAATGTTG	CATTCGATGGGCACTTCC
TNC	receptor binding	GGCTGTGTCTGCGAACCT	CGTCACAGATGCACTGCC
ZNF549	zinc ion binding; nucleic acid binding; DNA binding; metal ion binding; DNA-directed RNA polymerase activity	TGGGGCCAGGTAAGAACA	ATGCACCTTTGGATGGGA
